# Supplementary material for: Binding interface change and cryptic variation in the evolution of protein-protein interactions
Source: BMC Evol Biol. 2016 Feb 18;16:40. doi: 10.1186/s12862-016-0608-1 (PMC4758157; doi:10.1186/s12862-016-0608-1)
Supplement: Additional file 1 — Table S1. A list of known whole-genome and small-scale duplicates complete with estimates of substitution rate and codon usage bias used in this study. (XLSX 66 kb) [file 12862_2016_608_MOESM1_ESM.xlsx]

## Sheet: Sheet1
#Dup1	Dup2	Event	Ka	Ks	Omega	CUB1	CUB2
YAL005C	YLL024C	SSD	0.0082	0.1382	0.0593343	28.34	26.92
YAL007C	YOR016C	SSD	0.2329	3.2028	0.0727176	49.46	50.48
YAL015C	YOL043C	WGD	0.575	4.1197	0.139573	57.06	52.21
YAL017W	YOL045W	WGD	0.3346	4.9385	0.0677534	52.78	50.33
YAL023C	YOR321W	WGD	0.2668	2.0846	0.127986	45.83	51.22
YAL029C	YOR326W	WGD	0.4322	5.1673	0.0836414	51.96	49.17
YAL030W	YOR327C	WGD	0.1899	3.3455	0.0567628	53.34	45
YAL034C	YOR338W	WGD	0.5536	1.9792	0.279709	57.22	54.27
YAL036C	YGR173W	SSD	0.4299	2.3409	0.183647	43.1	45.03
YAL037W	YOR342C	WGD	0.8263	3.9104	0.211308	52.84	54.63
YAL038W	YOR347C	WGD	0.206	3.7329	0.055185	24.86	52.92
YAL051W	YOR363C	WGD	0.5679	2.348	0.241865	50.02	52.74
YAL053W	YOR365C	WGD	0.5015	2.4583	0.204003	53.54	51.8
YAL054C	YLR153C	SSD	0.3737	2.5706	0.145375	46.79	38.12
YAL056W	YOR371C	WGD	0.5963	4.7	0.126872	53.69	52.44
YAL060W	YAL061W	SSD	0.4533	4.2066	0.107759	51.8	52.57
YAL062W	YOR375C	WGD	0.0875	1.9877	0.0440207	56.34	31.84
YAL063C	YAR050W	SSD	0.0369	0.0849	0.434629	42.73	42.69
YAL064C-A	YHR213W	SSD	0.0874	0.4978	0.175573	49.96	51.34
YAL065C	YHR211W	SSD	0.1483	0.3277	0.452548	61	44.26
YAL068C	YGL261C	SSD	0	0.123	0	27.82	29.98
YAR002C-A	YGL002W	WGD	0.322	3.7349	0.0862138	40.82	55.59
YAR023C	YAR027W	SSD	0.6362	2.6292	0.241975	56.9	55.31
YAR028W	YGL053W	SSD	0.4495	1.0451	0.430102	46.12	61
YAR031W	YAR033W	SSD	0.3811	0.5802	0.656842	58.89	59.3
YAR042W	YDL019C	SSD	0.3777	4.9942	0.0756277	54.1	51.29
YAR066W	YHR214W	SSD	0	0.0053	0	46.19	46.07
YAR071W	YHR215W	SSD	0.0019	0.0061	0.311475	41.21	41.25
YBL002W	YDR224C	WGD	0.0305	0.5765	0.0529055	33.31	28.25
YBL003C	YDR225W	WGD	0.0069	0.2638	0.0261562	31.6	31.78
YBL005W	YGL013C	WGD	0.6828	4.8222	0.141595	49.38	54.06
YBL009W	YGL021W	WGD	0.6654	4.5365	0.146677	52.79	49.12
YBL016W	YGR040W	SSD	0.4107	4.1599	0.0987283	58.56	53.5
YBL017C	YJL222W	SSD	0.2135	1.6956	0.125914	49.93	49.36
YBL027W	YBR084C-A	WGD	0	0.3256	0	28.39	29.54
YBL030C	YBR085W	WGD	0.0632	3.1958	0.019776	32.01	41.46
YBL039C	YJR103W	WGD	0.1459	5.6382	0.0258771	42.26	55.65
YBL042C	YBR021W	SSD	0.474	4.5444	0.104304	51.74	47.87
YBL054W	YER088C	WGD	0.7777	2.9823	0.260772	50.93	52.34
YBL056W	YER089C	WGD	0.304	4.295	0.07078	47.81	55.57
YBL059W	YER093C-A	WGD	1.0625	3.4785	0.305448	56.31	54.41
YBL061C	YER096W	WGD	0.6948	1.712	0.405841	50.48	49
YBL067C	YER098W	WGD	0.4687	4.4862	0.104476	46.23	53.22
YBL068W	YER099C	WGD	0.0663	2.9735	0.022297	44.53	49.83
YBL069W	YER101C	WGD	0.2494	2.7523	0.0906151	52.48	51.06
YBL072C	YER102W	WGD	0	0.0942	0	28.36	28.76
YBL075C	YER103W	WGD	0.0692	4.5778	0.0151164	44.81	44.63
YBL079W	YER105C	WGD	0.5332	5.143	0.103675	51.52	51.75
YBL085W	YER114C	WGD	0.5797	4.7532	0.12196	51.21	51.86
YBL087C	YER117W	WGD	0	0.3769	0	31.24	29.94
YBL089W	YER119C	WGD	0.4085	2.943	0.138804	56.5	58.98
YBL101C	YPR030W	WGD	0.6361	4.8908	0.130061	52.41	51.72
YBL106C	YPR032W	WGD	0.3707	4.9194	0.0753547	52.06	50.95
YBL111C	YML133C	SSD	0.0129	0.0265	0.486792	60.93	57.75
YBL112C	YPR204W	SSD	0.0588	0.1313	0.447829	56.76	54.58
YBL113C	YIL177C	SSD	0.0449	0.0803	0.559153	49.51	56.78
YBR001C	YDR001C	WGD	0.1597	4.6295	0.0344962	49.02	50.07
YBR005W	YDR003W	WGD	0.4874	3.6903	0.132076	56.29	55.06
YBR009C	YNL030W	WGD	0	0.1324	0	31	31.66
YBR010W	YNL031C	WGD	0	0.3049	0	29.68	31.94
YBR011C	YMR267W	SSD	0.4798	3.8791	0.123688	32.6	52.16
YBR014C	YDL010W	WGD	0.6379	3.6901	0.172868	50.53	59.16
YBR016W	YDL012C	SSD	0.3303	1.9323	0.170936	42.84	59.7
YBR019C	YHR210C	SSD	0.4089	4.0983	0.0997731	48.8	55.2
YBR020W	YDR009W	SSD	0.1824	4.492	0.0406055	48.9	52.8
YBR024W	YBR037C	SSD	0.3412	3.8938	0.0876265	54.2	53.81
YBR025C	YHL014C	SSD	0.5	4.1209	0.121333	33.25	52.72
YBR031W	YDR012W	SSD	0.0013	0.0354	0.0367232	27.42	27.09
YBR042C	YDR018C	WGD	0.5547	4.1622	0.133271	52.18	54.41
YBR048W	YDR025W	WGD	0	0.1702	0	30.11	28.43
YBR049C	YDR026C	WGD	0.517	4.3403	0.119116	48.97	51.18
YBR052C	YDR032C	WGD	0.403	1.9062	0.211415	53.92	37.56
YBR054W	YDR033W	SSD	0.2334	1.1496	0.203027	33.55	33.14
YBR066C	YDR043C	WGD	0.522	99	0.00527273	54.02	47.58
YBR067C	YIL011W	SSD	0.5127	1.6689	0.307208	34.87	37.77
YBR068C	YDR046C	SSD	0.1989	4.5293	0.0439141	50.32	51.44
YBR069C	YKR039W	SSD	0.5513	4.5302	0.121694	51.3	40.19
YBR078W	YDR055W	WGD	0.3397	1.3163	0.258072	29.7	48.98
YBR082C	YDR059C	WGD	0.0411	3.5516	0.0115722	39.88	57.94
YBR084W	YGR204W	SSD	0.2353	2.6221	0.0897372	47.36	44.85
YBR089C-A	YPR052C	WGD	0.1043	2.6619	0.0391825	46.06	45.94
YBR092C	YBR093C	SSD	0.072	0.6155	0.116978	41.65	36.59
YBR104W	YPR058W	WGD	0.2463	1.8936	0.13007	47.86	49.73
YBR117C	YPR074C	WGD	0.2144	2.4087	0.0890107	51.32	32.56
YBR118W	YPR080W	WGD	0	0.0051	0	25.81	25.94
YBR121C	YPR081C	WGD	0.3156	2.7902	0.11311	35.57	53.68
YBR139W	YMR297W	SSD	0.4433	4.3462	0.101997	54.12	48.05
YBR140C	YOL081W	WGD	0.4805	5.7219	0.0839756	50.58	52.99
YBR145W	YOL086C	WGD	0.1602	1.5632	0.102482	42.31	26.16
YBR147W	YOL092W	WGD	0.3351	3.9956	0.0838673	55.87	52.23
YBR150C	YOL089C	WGD	0.7593	4.8197	0.157541	52.58	51.45
YBR160W	YPL031C	SSD	0.4129	3.9473	0.104603	48.46	58.57
YBR161W	YPL057C	WGD	0.2423	4.0816	0.059364	54.84	53.57
YBR164C	YDL192W	SSD	0.3938	3.4741	0.113353	44.2	32.16
YBR169C	YPL106C	WGD	0.1701	2.1065	0.0807501	51.1	34.81
YBR172C	YPL105C	WGD	0.6136	4.5712	0.134232	52.18	51.33
YBR177C	YPL095C	WGD	0.3535	4.2783	0.0826263	50.95	50.45
YBR181C	YPL090C	SSD	0	0.0297	0	25.78	25.72
YBR183W	YPL087W	WGD	0.4004	4.0767	0.0982167	53.07	53.15
YBR189W	YPL081W	WGD	0.0068	0.4777	0.0142349	26.2	34.36
YBR191W	YPL079W	WGD	0.0071	0.2709	0.0262089	30.47	29.33
YBR197C	YPL077C	WGD	0.9144	3.7273	0.245325	61	52.71
YBR205W	YOR099W	SSD	0.3992	4.0656	0.0981897	52.61	47.66
YBR210W	YGL054C	WGD	0.3799	1.3938	0.272564	57.8	43.34
YBR214W	YGL056C	WGD	0.3121	2.4437	0.127716	51.92	52.2
YBR216C	YGL060W	WGD	0.712	2.5284	0.281601	53.15	54.72
YBR218C	YGL062W	WGD	0.0441	0.9412	0.0468551	41.4	43.15
YBR219C	YBR220C	SSD	0	0	0	61	56.35
YBR238C	YGL107C	WGD	0.5037	4.516	0.111537	45.29	52.8
YBR241C	YGL104C	WGD	0.5225	4.4619	0.117103	58.01	52.7
YBR242W	YGL101W	WGD	0.2905	1.9705	0.147425	61	49.12
YBR244W	YIR037W	SSD	0.1826	3.4486	0.052949	48.53	48
YBR245C	YOR304W	SSD	0.431	4.8289	0.0892543	49.11	48.98
YBR249C	YDR035W	SSD	0.3349	1.8122	0.184803	33.52	42.86
YBR263W	YLR058C	SSD	0.3698	1.6425	0.225145	42.26	31.1
YBR264C	YKR014C	SSD	0.5803	3.5867	0.161792	60.99	47.46
YBR270C	YJL058C	WGD	0.5034	4.3991	0.114432	57.42	52.03
YBR273C	YJL048C	WGD	0.7584	4.1187	0.184136	53.56	57.61
YBR278W	YJL065C	WGD	0.8253	3.4532	0.238996	59.74	61
YBR284W	YJL070C	WGD	0.5468	3.8228	0.143037	57.92	52.61
YBR293W	YDR119W	WGD	1.0517	2.3617	0.445315	54.11	52.55
YBR294W	YLR092W	WGD	0.2719	4.7725	0.0569722	53.18	50.7
YBR297W	YPR196W	SSD	0.2019	0.9499	0.212549	53.41	54.08
YBR298C	YJR160C	SSD	0.1656	1.212	0.136634	48.99	49.23
YBR299W	YGR292W	SSD	0.0015	0.0158	0.0949367	47.99	47.98
YBR301W	YGR294W	SSD	0.004	0.0286	0.13986	27.47	27.61
YBR302C	YNL336W	SSD	0.034	0.0418	0.813397	56.31	57.65
YCL001W-A	YNL001W	SSD	0.5666	2.9021	0.195238	52.4	55.84
YCL011C	YNL004W	WGD	0.4152	4.1005	0.101256	50.03	52
YCL024W	YDR507C	WGD	0.4339	4.8555	0.0893626	56	48.01
YCL025C	YDR508C	WGD	0.2615	2.0345	0.128533	45.32	48.03
YCL026C-A	YCL026C-B	SSD	0.3452	1.8022	0.191544	42.7	46.44
YCL035C	YDR513W	WGD	0.2613	2.321	0.112581	53.33	41.24
YCL036W	YDR514C	WGD	0.5559	4.2931	0.129487	57.17	51.16
YCL040W	YDR516C	WGD	0.2097	3.4725	0.0603888	51.32	53.28
YCL043C	YDR518W	WGD	0.5336	2.1054	0.253444	34.31	50.59
YCL048W	YDR522C	WGD	0.5327	4.267	0.124842	49.11	49.69
YCL050C	YDR530C	WGD	0.339	3.2707	0.103648	43.42	52.67
YCL051W	YDR528W	WGD	0.7105	4.231	0.167927	52.13	50.16
YCL066W	YCR040W	WGD	0	0	0	58.29	58.29
YCL068C	YCR038C	SSD	0.0036	0.0089	0.404494	49.9	53.68
YCL069W	YKR105C	WGD	0.0051	0.0106	0.481132	54.09	52.82
YCL073C	YKR106W	WGD	0.003	0.0301	0.0996678	53.96	53.49
YCR005C	YNR001C	WGD	0.1522	4.2809	0.0355533	44.7	41.86
YCR007C	YGL051W	SSD	0.5652	1.2177	0.464154	50.14	59.71
YCR010C	YNR002C	SSD	0.1662	2.1023	0.0790563	46.41	53.67
YCR026C	YEL016C	SSD	0.5304	1.9323	0.274492	53.97	54.76
YCR031C	YJL191W	WGD	0.0209	0.4293	0.0486839	28.03	28.89
YCR034W	YJL196C	WGD	0.3686	2.625	0.140419	44.21	53.94
YCR037C	YJL198W	WGD	0.2298	2.7679	0.0830232	47.65	51.14
YCR048W	YNR019W	WGD	0.4591	4.4703	0.1027	48.53	49.79
YCR052W	YNR023W	WGD	0.7901	4.1658	0.189663	53.35	54.66
YCR067C	YNR026C	WGD	0.5301	1.7443	0.303904	52.3	55.44
YCR069W	YNR028W	WGD	0.7369	3.9761	0.185332	53.88	51.34
YCR073C	YNR031C	WGD	0.4022	5.0755	0.0792434	54.12	51.89
YCR073W-A	YNR034W	WGD	0.201	1.9988	0.10056	58.8	54.72
YCR091W	YNR047W	WGD	0.3752	4.5465	0.082525	55.42	53.49
YCR093W	YMR164C	WGD	0.9085	4.5662	0.198962	49.24	52.94
YCR094W	YNR048W	WGD	0.3581	2.2079	0.16219	51.25	53.62
YCR099C	YIL173W	SSD	0.171	0.4945	0.345804	58.07	49.33
YCR101C	YNR066C	SSD	0.3267	0.6618	0.493654	51.38	50.36
YCR102C	YLR460C	SSD	0.0386	0.1202	0.321131	48.47	47.8
YCR104W	YMR325W	SSD	0.0039	0.0538	0.0724907	31.93	30.39
YCR105W	YMR318C	SSD	0.2939	1.8869	0.155758	53.17	45.08
YCR107W	YNL331C	SSD	0.1467	0.778	0.18856	55.52	49.39
YDL007W	YDR394W	SSD	0.5593	4.2212	0.132498	48.01	47.92
YDL021W	YOL056W	WGD	0.2602	3.9654	0.0656176	52.5	55.37
YDL022W	YOL059W	WGD	0.1952	1.7703	0.110264	35.44	47.48
YDL025C	YOR267C	SSD	0.5665	4.2935	0.131944	50.06	47.01
YDL029W	YFL039C	SSD	0.4887	4.0785	0.119823	45.78	29.57
YDL036C	YOL066C	WGD	0.3196	4.2236	0.07567	52.84	55.56
YDL037C	YIR019C	SSD	0.4205	1.4672	0.2866	49.92	36.53
YDL042C	YOL068C	WGD	0.3234	4.3349	0.0746038	52.47	55.3
YDL047W	YDR075W	SSD	0.412	4.0207	0.10247	54.69	46.92
YDL048C	YLR375W	WGD	0.4491	4.155	0.108087	56.29	59.17
YDL049C	YJL174W	WGD	0.5218	3.0177	0.172913	48.13	51.69
YDL061C	YLR388W	WGD	0.0368	0.4081	0.090174	23.85	29.27
YDL070W	YLR399C	WGD	0.6129	4.4738	0.136998	49.52	57.35
YDL075W	YLR406C	WGD	0.0125	0.4018	0.03111	28.58	31.26
YDL078C	YKL085W	SSD	0.4871	2.5686	0.189636	57.72	44.52
YDL079C	YMR139W	WGD	0.292	4.1259	0.0707724	56.28	55.03
YDL080C	YLR044C	SSD	0.4288	4.5126	0.0950228	53.47	24.68
YDL081C	YDL130W	SSD	0.3461	2.7563	0.125567	32.53	32.56
YDL082W	YMR142C	SSD	0.007	0.3092	0.0226391	32.04	28.06
YDL083C	YMR143W	SSD	0	0.2554	0	28.63	30.03
YDL085W	YMR145C	WGD	0.3365	4.489	0.074961	53.37	41.63
YDL088C	YMR153W	WGD	0.7231	4.2038	0.172011	53.22	54.77
YDL093W	YDL095W	SSD	0.4154	1.7095	0.242995	51.98	47.86
YDL108W	YPR161C	SSD	0.5572	3.8527	0.144626	52.39	50.95
YDL109C	YGL144C	WGD	0.4474	4.5981	0.0973011	55.81	51.91
YDL127W	YDL179W	WGD	0.4274	4.0388	0.105824	60.37	53.25
YDL130W-A	YDL181W	WGD	0.4251	2.9787	0.142713	41.33	46.5
YDL131W	YDL182W	WGD	0.061	0.2656	0.229669	39.87	41.14
YDL134C	YDL188C	WGD	0.0558	0.7127	0.0782938	46.25	50.24
YDL136W	YDL191W	SSD	0	0.0265	0	24.35	24.34
YDL137W	YOR094W	SSD	0.4228	3.584	0.117969	39.62	49.63
YDL138W	YDL194W	WGD	0.3263	4.7193	0.0691416	55.39	52.21
YDL155W	YLR210W	WGD	0.444	4.2254	0.105079	54.35	52.86
YDL161W	YLR206W	WGD	0.2765	4.196	0.0658961	47.89	49.18
YDL175C	YIL079C	WGD	0.5009	3.9143	0.127967	50.42	50.7
YDL178W	YEL071W	SSD	0.3388	2.3034	0.147087	46.46	43.98
YDL204W	YDR233C	WGD	0.7216	2.9122	0.247785	52.82	42.18
YDL214C	YNL183C	WGD	0.5894	4.5328	0.13003	53.45	49.07
YDL222C	YNL194C	WGD	0.437	2.2558	0.193723	55.33	59.23
YDL224C	YNL197C	WGD	0.5823	4.4653	0.130406	50.7	49.18
YDL226C	YNL204C	WGD	0.7559	2.0726	0.364711	53.69	54.87
YDL229W	YNL209W	WGD	0.0041	0.1217	0.0336894	26.72	27.65
YDL239C	YNL225C	WGD	0.8545	4.2963	0.198892	51.26	50.35
YDL243C	YJR155W	SSD	0.0495	1.0075	0.0491315	49.23	54.73
YDL244W	YFL058W	SSD	0.0014	0.0587	0.0238501	34.81	34.31
YDL245C	YJR158W	SSD	0.0016	0	0	51.4	51.58
YDL246C	YJR159W	SSD	0.0013	0	0	51.86	52.3
YDL247W	YGR289C	SSD	0.3993	4.5327	0.0880932	50.35	45.75
YDL248W	YJR161C	SSD	0.0301	0.0937	0.321238	54.68	55.54
YDR011W	YNR070W	SSD	0.1964	5.0934	0.0385597	47.08	48.54
YDR038C	YDR039C	SSD	0.0056	0.0229	0.244541	50.52	50.31
YDR054C	YMR022W	SSD	0.6111	3.4956	0.17482	53.58	45.39
YDR066C	YER139C	WGD	0.7019	2.2846	0.307231	54.55	51.42
YDR069C	YER144C	WGD	0.5342	4.6857	0.114006	50.73	55.89
YDR077W	YER150W	SSD	0.4477	1.4078	0.318014	35.94	48
YDR085C	YER158C	WGD	0.8366	4.2645	0.196178	52.22	54.55
YDR092W	YDR177W	SSD	0.5651	3.5061	0.161176	52.56	52.39
YDR093W	YER166W	WGD	0.2167	5.2175	0.0415333	51.22	49.39
YDR096W	YER169W	WGD	0.5656	4.643	0.121818	49.19	53.25
YDR098C	YER174C	WGD	0.27	1.881	0.143541	47.87	47.73
YDR099W	YER177W	WGD	0.0379	3.7661	0.0100635	40.1	41.69
YDR107C	YLR083C	WGD	0.195	2.1219	0.0918988	50.43	49.15
YDR111C	YLR089C	WGD	0.2955	4.4088	0.067025	49.8	46.25
YDR122W	YLR096W	WGD	0.3518	4.8692	0.0722501	52.71	50.08
YDR125C	YLR099C	WGD	0.5289	4.2626	0.124079	51.93	61
YDR132C	YLR108C	WGD	0.5383	4.3147	0.12476	54.1	55.21
YDR135C	YLL015W	SSD	0.5428	5.1672	0.105047	49.88	49.06
YDR144C	YLR120C	SSD	0.4861	4.5015	0.107986	54.99	52.04
YDR146C	YLR131C	WGD	0.6886	4.5053	0.152842	48.35	55.88
YDR147W	YLR133W	WGD	0.611	4.3253	0.141262	53.75	51.72
YDR151C	YLR136C	WGD	0.5584	3.9072	0.142916	54.41	51.54
YDR155C	YML078W	SSD	0.2496	3.6017	0.0693006	32.42	41.66
YDR178W	YLR164W	WGD	0.4396	3.6165	0.121554	48.88	55.36
YDR185C	YLR168C	WGD	0.3878	3.6427	0.106459	61	53.47
YDR190C	YPL235W	SSD	0.5755	4.2422	0.135661	46.61	45.56
YDR200C	YLR238W	WGD	0.5135	4.2445	0.12098	45.69	52.96
YDR206W	YLR233C	WGD	0.8686	3.3212	0.261532	53.51	52.4
YDR213W	YLR228C	WGD	0.424	4.6397	0.0913852	51.56	52.43
YDR222W	YLR225C	WGD	0.4108	4.1651	0.0986291	51.01	52.34
YDR223W	YLR223C	WGD	0.8202	2.905	0.282341	52.78	48.81
YDR247W	YPL026C	WGD	0.4711	4.2587	0.110621	52.22	53.92
YDR251W	YPL032C	WGD	0.5927	4.6565	0.127284	50.85	51.61
YDR252W	YPL037C	WGD	0.4438	3.34	0.132874	47.71	29.99
YDR253C	YPL038W	WGD	0.5571	3.499	0.159217	43.38	52.27
YDR256C	YGR088W	SSD	0.5108	4.2304	0.120745	52.52	44.31
YDR258C	YLL026W	SSD	0.5452	4.6679	0.116798	46.56	40.9
YDR259C	YOR028C	WGD	0.7492	3.611	0.207477	47.83	48.22
YDR263C	YOR033C	WGD	0.3987	4.1654	0.0957171	50.6	53.78
YDR264C	YOR034C	WGD	0.6229	2.438	0.255496	53.56	54.96
YDR272W	YOR040W	WGD	0.3354	1.9242	0.174306	51.17	53.81
YDR277C	YOR047C	WGD	0.3266	4.2224	0.0773494	52.98	47.64
YDR287W	YHR046C	SSD	0.4035	3.8797	0.104003	49.2	50.59
YDR300C	YHR033W	WGD	0.2848	4.2949	0.0663112	46.23	51.49
YDR304C	YHR057C	WGD	0.3635	3.6595	0.0993305	49.95	52.51
YDR309C	YHR061C	WGD	0.7014	2.606	0.269148	55.4	56.09
YDR312W	YHR066W	WGD	0.0317	0.2699	0.117451	46.11	45.27
YDR321W	YLR155C	SSD	0.4946	4.1033	0.120537	44.44	47.1
YDR326C	YHR080C	WGD	0.5718	5.0258	0.113773	49.75	51.39
YDR341C	YHR091C	WGD	0.3498	3.354	0.104293	43.06	55.74
YDR342C	YDR343C	SSD	0.0008	0.0044	0.181818	34.2	34.04
YDR345C	YHR094C	SSD	0.0868	1.3015	0.0666923	32.86	38.35
YDR348C	YHR097C	WGD	0.5078	4.1044	0.123721	52.09	55.56
YDR351W	YHR103W	WGD	0.5384	4.6889	0.114824	54.17	52.94
YDR353W	YHR106W	WGD	0.0998	1.6977	0.0587854	42.89	52.09
YDR358W	YHR108W	WGD	0.4105	4.4448	0.0923551	53.04	50.79
YDR368W	YOR120W	WGD	0.246	4.0457	0.0608053	44.14	50.17
YDR379W	YOR127W	WGD	0.6815	4.771	0.142842	51.74	51.2
YDR382W	YOL039W	SSD	0.2566	0.5755	0.445873	26.66	29.01
YDR385W	YOR133W	WGD	0	0.0054	0	27.35	27.31
YDR389W	YOR134W	WGD	0.5688	4.153	0.136961	51.43	51.67
YDR399W	YJR133W	SSD	0.3664	3.6575	0.100178	48.37	45.57
YDR406W	YOR153W	SSD	0.173	5.1588	0.0335349	48.83	44.32
YDR409W	YOR156C	WGD	0.6604	4.5953	0.143712	54.12	55.59
YDR418W	YEL054C	WGD	0	0.4846	0	27.62	32.82
YDR423C	YML007W	WGD	0.766	4.1365	0.185181	58.33	49.39
YDR436W	YML016C	WGD	0.311	4.5049	0.0690359	54.86	49.53
YDR438W	YML018C	WGD	0.676	1.8794	0.359689	57.72	57.5
YDR441C	YML022W	WGD	0.3408	3.6611	0.0930868	51.66	39.72
YDR447C	YML024W	WGD	0.0067	0.1859	0.0360409	27.94	25.98
YDR450W	YML026C	WGD	0	0.3374	0	27.19	27.93
YDR451C	YML027W	WGD	0.6099	4.1652	0.146428	56.96	54
YDR453C	YML028W	WGD	0.0864	1.5385	0.0561586	39.45	27.2
YDR458C	YML034W	WGD	0.7068	4.4677	0.158202	47.83	55.29
YDR463W	YHR006W	WGD	0.6045	4.3663	0.138447	56.62	56.88
YDR471W	YHR010W	WGD	0.0093	0.9473	0.00981738	31.73	29.69
YDR475C	YOR019W	WGD	0.6488	4.589	0.141382	56.19	51.62
YDR480W	YPL049C	WGD	0.9807	2.1826	0.449326	52.15	60.46
YDR483W	YPL053C	WGD	0.5766	4.2074	0.137044	44.91	50.24
YDR490C	YOL100W	WGD	0.5257	4.6547	0.11294	56.35	50.4
YDR492W	YOL101C	WGD	0.834	2.8423	0.293424	53.39	48.58
YDR497C	YOL103W	WGD	0.1478	4.5193	0.0327042	49.05	46.52
YDR501W	YLR183C	WGD	0.6774	4.2725	0.158549	52.11	52.41
YDR502C	YLR180W	WGD	0.0533	1.537	0.0346779	32.82	32.5
YDR505C	YLR177W	WGD	0.4044	4.4054	0.0917964	51.93	57.25
YDR519W	YNL135C	SSD	0.4639	2.9995	0.154659	42.33	34.58
YDR533C	YPL280W	SSD	0.2111	2.1311	0.0990568	46.9	53.69
YDR534C	YOR383C	SSD	0.2417	1.0298	0.234706	42.25	34.45
YDR541C	YOL151W	SSD	0.342	4.0751	0.0839243	50.3	48.52
YDR542W	YIL176C	SSD	0.0075	0.0685	0.109489	27.87	27.4
YDR545W	YGR296W	SSD	0.0041	0.0094	0.43617	57.65	57.38
YEL006W	YIL006W	WGD	0.3444	4.1546	0.0828961	50.48	55.53
YEL022W	YJR031C	WGD	0.4175	2.7927	0.149497	51.74	52.54
YEL027W	YPL234C	SSD	0.3444	1.6854	0.204343	31.85	44.71
YEL030W	YJR045C	SSD	0.1292	1.3642	0.0947075	48.01	35.29
YEL034W	YJR047C	WGD	0.043	0.323	0.133127	26.58	28.6
YEL036C	YML115C	SSD	0.3845	4.5862	0.0838385	55.01	50.24
YEL039C	YJR048W	WGD	0.0963	2.8176	0.034178	44.8	41.83
YEL041W	YJR049C	WGD	0.4055	4.3262	0.0937312	51.64	52.98
YEL047C	YJR051W	WGD	0.2803	3.2321	0.0867238	46.83	49.2
YEL049W	YJL223C	SSD	0.0176	0.166	0.106024	29.59	27.4
YEL060C	YOR003W	WGD	0.3894	4.394	0.0886208	46.01	53.52
YEL063C	YNL270C	WGD	0.2811	5.2254	0.0537949	46.19	58.06
YEL065W	YHL040C	SSD	0.4893	2.4129	0.202785	48.44	44.25
YEL066W	YPR193C	SSD	0.4437	3.5274	0.125787	61	54.34
YEL069C	YNR072W	SSD	0.0088	0.1126	0.0781528	48.16	45.16
YEL070W	YNR073C	SSD	0	0.0385	0	42.94	43.18
YEL075C	YER189W	SSD	0.0073	0	0	53.92	55.04
YEL076C	YLR467W	SSD	0.0594	0.1962	0.302752	59.56	57.65
YEL076C-A	YJL225C	SSD	0.0887	0.2679	0.331094	61	56.72
YEL077C	YPL283C	SSD	0.0142	0.0277	0.512635	55.75	57.38
YER011W	YOR010C	SSD	0.2389	1.1594	0.206055	30.34	34.25
YER013W	YGL120C	SSD	0.5181	4.6151	0.112262	50.15	47.46
YER017C	YMR089C	SSD	0.4178	4.6219	0.0903957	51.68	48.68
YER027C	YGL208W	WGD	0.4182	4.1301	0.101257	51.15	57.2
YER031C	YGL210W	WGD	0.1408	2.6976	0.0521945	50.08	52.11
YER037W	YGL224C	WGD	0.4614	3.9043	0.118177	58.22	52.64
YER039C	YGL225W	SSD	0.1601	1.9363	0.0826835	59.82	40.25
YER045C	YIL036W	WGD	0.5521	4.0315	0.136947	56.32	52.14
YER047C	YPR173C	SSD	0.6271	1.9322	0.324552	49.85	46.57
YER048C	YIR004W	SSD	0.6175	1.7023	0.362745	53.26	47.72
YER053C	YJR077C	SSD	0.6642	2.3616	0.28125	50.86	39.67
YER054C	YIL045W	WGD	0.5973	4.2897	0.139241	52.09	52.12
YER056C	YER060W-A	SSD	0.1235	0.7262	0.170063	44.62	47.5
YER056C-A	YIL052C	WGD	0.0072	0.3698	0.01947	27.86	27.57
YER057C	YIL051C	WGD	0.1919	1.5585	0.123131	47.28	39.67
YER059W	YIL050W	WGD	0.421	3.9289	0.107155	52.93	50.52
YER062C	YIL053W	WGD	0.0439	1.0621	0.0413332	48.31	29.09
YER064C	YIL056W	WGD	0.5632	4.2844	0.131454	54.71	54.85
YER065C	YPR006C	SSD	0.6017	2.5054	0.240161	45.05	52.83
YER066W	YFL009W	SSD	0.156	0.5487	0.284308	57.23	51.56
YER067W	YIL057C	WGD	0.2412	3.4821	0.0692685	52.92	60
YER070W	YIL066C	WGD	0.1215	1.9964	0.0608595	40.98	41.17
YER073W	YOR374W	SSD	0.2947	4.4222	0.066641	48.87	42.92
YER074W	YIL069C	SSD	0	0.1082	0	26.39	30.1
YER081W	YIL074C	WGD	0.058	1.5408	0.0376428	37.22	44.26
YER095W	YER179W	SSD	0.5083	4.0274	0.12621	52.83	47.93
YER129W	YGL179C	WGD	0.5367	4.4433	0.120789	52.19	51.06
YER131W	YGL189C	WGD	0.0072	0.4945	0.0145602	25.2	27.05
YER132C	YGL197W	WGD	0.504	5.1441	0.0979763	51.92	51.5
YER133W	YPL179W	SSD	0.3795	3.8502	0.0985663	41.77	48.32
YER185W	YGR213C	SSD	0.6016	2.1108	0.28501	52.38	47.65
YER190C-B	YFL068W	SSD	0.0091	0	0	53.39	53.73
YER190W	YNL339C	SSD	0.0014	0.0037	0.378378	57.37	57.39
YFL004W	YPL019C	WGD	0.3338	3.7327	0.0894259	44.43	47.24
YFL005W	YFL038C	SSD	0.4825	1.4575	0.331046	50.14	51.36
YFL011W	YMR011W	SSD	0.159	2.1325	0.0745604	48.15	37.71
YFL018C	YPL017C	SSD	0.6122	4.3841	0.139641	46.02	56.72
YFL020C	YLL025W	SSD	0.0368	0.5772	0.0637561	31.63	28.1
YFL034C-A	YLR061W	SSD	0.0882	1.6823	0.0524282	49.5	25.77
YFL041W	YMR058W	SSD	0.4913	4.5109	0.108914	52.35	51.46
YFL042C	YLR072W	WGD	0.7197	4.5079	0.159653	56.68	55.82
YFL048C	YLR080W	WGD	0.5014	4.2075	0.119168	48.78	51.22
YFL050C	YOL130W	SSD	0.2044	1.4455	0.141404	51.22	50.37
YFL051C	YKR102W	SSD	0.4134	2.5277	0.163548	61	52.1
YFL052W	YGR288W	SSD	0.2487	1.247	0.199439	56.11	55.28
YFL053W	YML070W	SSD	0.5258	2.8085	0.187217	47.6	46.68
YFL057C	YOL165C	SSD	0.1185	0.3968	0.298639	50.3	57.47
YFL059W	YNL333W	SSD	0.0016	0.019	0.0842105	52.3	51.81
YFL060C	YNL334C	SSD	0.0042	0	0	55.47	55.78
YFL061W	YNL335W	SSD	0	0.0053	0	55.65	55.86
YFL062W	YML132W	SSD	0.0346	0.0677	0.511078	57.14	56.31
YFL064C	YPR202W	SSD	0.0027	0	0	61	61
YFL065C	YPR203W	SSD	0.0046	0	0	52.62	57.36
YFL066C	YLL066C	SSD	0.0054	0.0103	0.524272	60.61	57.65
YFR012W	YOL019W	WGD	0.8008	2.4673	0.324565	52.99	52.67
YFR013W	YOL017W	WGD	0.8532	4.54	0.18793	52.09	53.54
YFR014C	YOL016C	WGD	0.3631	2.1523	0.168703	49.5	49.71
YFR015C	YLR258W	WGD	0.1282	4.677	0.0274107	49.89	50.81
YFR022W	YOR018W	SSD	0.5629	4.6177	0.121901	52.54	52.21
YFR023W	YHR015W	WGD	0.548	4.3792	0.125137	48.88	46.69
YFR024C-A	YHR016C	SSD	0.1889	4.203	0.0449441	46.08	47.98
YFR031C-A	YIL018W	WGD	0	0.1408	0	29.15	28.55
YFR039C	YGL228W	WGD	0.9742	2.5531	0.381575	57.48	53.68
YFR040W	YGL229C	WGD	0.4698	4.6767	0.100455	53.66	52.56
YFR053C	YGL253W	WGD	0.1441	2.4499	0.0588187	36.07	30.64
YGL008C	YPL036W	SSD	0.0683	2.0449	0.0334002	28	41.32
YGL019W	YOR039W	SSD	0.5578	99	0.00563434	54.12	51.83
YGL031C	YGR148C	WGD	0.0193	0.2436	0.0792282	27.41	27.52
YGL039W	YGL157W	SSD	0.1497	1.1371	0.131651	51.34	50.17
YGL048C	YKL145W	SSD	0.52	2.3484	0.221427	45.07	45.73
YGL049C	YGR162W	WGD	0.3979	2.431	0.163677	48.17	42.96
YGL058W	YOR339C	SSD	0.6431	4.3869	0.146596	45.85	46.96
YGL063W	YPL212C	WGD	0.5709	2.9331	0.19464	57.93	51.71
YGL071W	YPL202C	WGD	0.5874	4.1398	0.141891	51.41	52.9
YGL076C	YPL198W	WGD	0.0089	0.129	0.0689922	28.19	29.45
YGL082W	YPL191C	WGD	0.5418	4.1308	0.131161	54.35	51.95
YGL084C	YPL189W	WGD	0.3527	2.3692	0.148869	49.24	55.56
YGL089C	YPL187W	WGD	0.2766	1.2544	0.220504	38.71	38.8
YGL091C	YIL003W	SSD	0.5471	2.4704	0.221462	58.26	54.74
YGL096W	YPL177C	WGD	0.7328	3.8265	0.191507	52.36	53.52
YGL125W	YPL023C	SSD	0.6646	4.4723	0.148604	48.2	53.81
YGL133W	YPL216W	WGD	0.7763	4.8759	0.159212	52.23	54.93
YGL134W	YPL219W	WGD	0.6882	4.2246	0.162903	57.47	58.89
YGL135W	YPL220W	WGD	0	0.0209	0	26.26	26.88
YGL139W	YPL221W	WGD	0.2704	2.9574	0.0914317	49.92	56.34
YGL147C	YNL067W	SSD	0.0135	0.2359	0.0572276	28.38	28.7
YGL158W	YLR248W	WGD	0.5534	4.3516	0.127172	55.41	50.87
YGL162W	YPR009W	WGD	0.6022	3.8572	0.156124	51.48	54.74
YGL166W	YPR008W	WGD	0.6189	3.7807	0.1637	59.87	51.27
YGL194C	YNL330C	SSD	0.4759	4.1585	0.11444	51.39	51.08
YGL255W	YLR130C	SSD	0.6367	4.1183	0.154603	39.81	52.07
YGL257C	YNR059W	SSD	0.5571	2.4178	0.230416	55.95	55.75
YGL258W	YOR387C	SSD	0.045	0.1838	0.244831	34.24	36.13
YGL259W	YIR039C	SSD	0.1307	0.2084	0.627159	55.14	51.59
YGL263W	YGR295C	SSD	0.5315	2.5317	0.209938	53.07	61
YGR004W	YLR324W	WGD	0.5202	2.9188	0.178224	48.8	54.32
YGR008C	YLR327C	WGD	0.2302	2.9053	0.0792345	41.51	37.17
YGR010W	YLR328W	WGD	0.1944	4.1733	0.0465818	56.24	48.64
YGR023W	YLR332W	SSD	0.6417	1.3576	0.472672	51.83	48.49
YGR027C	YLR333C	WGD	0.009	0.3	0.03	28.18	33.09
YGR032W	YLR342W	WGD	0.0721	2.1615	0.0333565	45.13	41.22
YGR034W	YLR344W	WGD	0.004	0.2447	0.0163465	27.9	31.76
YGR038W	YLR350W	WGD	0.2251	3.8102	0.0590783	51.09	55.54
YGR041W	YLR353W	WGD	0.7201	4.3602	0.165153	50.69	54.13
YGR043C	YLR354C	WGD	0.2237	4.0803	0.0548244	48.03	31.72
YGR056W	YLR357W	WGD	0.4325	4.7188	0.0916547	50.54	51.77
YGR070W	YLR371W	WGD	0.4308	4.9438	0.0871394	50.24	48.24
YGR085C	YPR102C	WGD	0.0049	0.1439	0.0340514	29.46	28.68
YGR086C	YPL004C	SSD	0.2141	3.9635	0.0540179	43.2	45.91
YGR087C	YLR134W	SSD	0.1308	1.7205	0.0760244	49.38	28.16
YGR092W	YPR111W	WGD	0.1725	4.3742	0.0394358	50.9	49.96
YGR097W	YPR115W	WGD	0.5403	4.8979	0.110313	51.32	54.84
YGR108W	YPR119W	WGD	0.3216	4.2148	0.0763026	54.71	50.17
YGR109C	YPR120C	WGD	0.4573	4.0789	0.112114	48.47	52.44
YGR118W	YPR132W	SSD	0	0.2257	0	26.99	26.91
YGR121C	YPR138C	WGD	0.1841	4.4431	0.041435	55.16	48.54
YGR124W	YPR145W	WGD	0.078	2.3774	0.032809	43.26	39.3
YGR131W	YPR149W	WGD	0.3491	1.734	0.201326	51.22	36.5
YGR132C	YGR231C	SSD	0.3759	3.9325	0.095588	43.15	46.65
YGR136W	YPR154W	WGD	0.2841	3.6181	0.0785219	50.1	50.33
YGR138C	YPR156C	WGD	0.0672	0.3344	0.200957	41.8	41.69
YGR141W	YPR157W	WGD	0.3414	4.25	0.0803294	51.68	50.89
YGR142W	YPR158W	WGD	0.8889	3.8016	0.233823	45.36	56.49
YGR143W	YPR159W	WGD	0.2164	4.6066	0.0469761	48.54	45.62
YGR154C	YKR076W	SSD	0.4258	2.0017	0.212719	51.83	49.29
YGR180C	YJL026W	WGD	0.3699	1.2249	0.301984	36.14	32.49
YGR188C	YJL013C	WGD	0.6908	4.2357	0.16309	52.34	50.7
YGR191W	YPL274W	SSD	0.569	4.5017	0.126397	47.93	50.52
YGR192C	YJR009C	WGD	0.0219	0.1203	0.182045	24.12	24.54
YGR197C	YJR015W	SSD	0.5161	2.475	0.208525	55.27	56.25
YGR201C	YPL048W	SSD	0.5107	1.5934	0.32051	54.81	38.12
YGR209C	YLR043C	WGD	0.1531	1.6613	0.0921567	42.65	36.96
YGR214W	YLR048W	WGD	0.0325	0.4056	0.0801282	29.96	29.21
YGR221C	YHR149C	WGD	0.6824	4.4144	0.154585	55.47	49.05
YGR224W	YPR198W	SSD	0.5912	2.6782	0.220745	53.94	51.45
YGR230W	YHR152W	WGD	0.9987	2.0401	0.489535	53.59	57.27
YGR238C	YHR158C	WGD	0.5634	4.7685	0.11815	55.26	51.18
YGR240C	YMR205C	SSD	0.4665	1.4129	0.330172	34.83	34.05
YGR241C	YHR161C	SSD	0.4586	4.4857	0.102236	50.9	57.07
YGR243W	YHR162W	WGD	0.1987	3.4194	0.0581096	59.18	54.99
YGR248W	YHR163W	SSD	0.4471	3.9175	0.114129	55.33	53.09
YGR254W	YHR174W	WGD	0.0281	0.1409	0.199432	25.51	25.06
YGR256W	YHR183W	WGD	0.0677	2.7058	0.0250203	46.32	31.56
YGR273C	YMR295C	WGD	0.5	3.403	0.146929	43.61	46.42
YGR279C	YMR305C	WGD	0.303	1.6238	0.186599	34.97	47.86
YGR281W	YKR104W	SSD	0.5463	3.8666	0.141287	47.34	47.18
YGR283C	YMR310C	WGD	0.7066	4.0555	0.174233	57.82	59.71
YGR287C	YOL157C	SSD	0.0404	0.4443	0.0909296	46.22	45.75
YHL001W	YKL006W	WGD	0.0034	0.1341	0.0253542	31.51	30.58
YHL003C	YKL008C	WGD	0.2362	2.2947	0.102933	49.7	49.28
YHL011C	YKL181W	SSD	0.4716	2.829	0.166702	43.13	43.45
YHL012W	YKL035W	WGD	0.6019	2.7336	0.220186	48.81	43.43
YHL017W	YKL039W	WGD	0.4458	2.3685	0.18822	53.67	52.13
YHL033C	YLL045C	SSD	0.0135	0.1458	0.0925926	25.77	26.39
YHL035C	YLL048C	WGD	0.4192	5.259	0.079711	50.54	47.29
YHL042W	YHL048W	SSD	0.548	1.5955	0.343466	48.62	56.43
YHL046C	YLR461W	SSD	0.0159	0.0489	0.325153	28.66	27.86
YHL049C	YOR396W	SSD	0.0159	0.0318	0.5	58.79	57.65
YHL050C	YLR466W	SSD	0.0071	0.0152	0.467105	55.64	56.85
YHR001W	YKR003W	WGD	0.2011	4.1826	0.0480801	51.64	48.87
YHR003C	YKL027W	WGD	0.4704	4.2866	0.109737	54.81	52.91
YHR021C	YKL156W	WGD	0.0112	2.153	0.00520204	29.93	28.7
YHR030C	YKL161C	WGD	0.3965	4.2682	0.0928963	52.28	51.22
YHR043C	YHR044C	SSD	0.0475	0.3548	0.133878	49.63	48.71
YHR047C	YKL157W	WGD	0.2079	3.2438	0.0640915	47.46	46.25
YHR050W	YOL122C	SSD	0.51	3.5551	0.143456	54.85	45.41
YHR065C	YHR169W	SSD	0.6325	4.2235	0.149757	44.08	53.96
YHR092C	YLR081W	SSD	0.2295	1.5925	0.144113	32.24	44.79
YHR096C	YOL156W	SSD	0.2824	4.5124	0.0625831	48.18	52.21
YHR115C	YNL116W	WGD	0.3022	4.1792	0.0723105	56.87	53.04
YHR117W	YNL121C	WGD	0.4126	3.1732	0.130026	54.25	41.84
YHR123W	YNL130C	WGD	0.3748	4.2048	0.0891362	52.58	52.44
YHR131C	YNL144C	WGD	0.6791	4.5731	0.148499	53.43	53.55
YHR132W-A	YNL157W	WGD	0.3761	99	0.00379899	41.95	52
YHR133C	YNL156C	WGD	0.6	3.8994	0.15387	50.35	49.93
YHR135C	YNL154C	WGD	0.2104	4.2702	0.0492717	48.97	48.09
YHR139C	YNL160W	WGD	0.5297	1.5088	0.351074	51.74	37.33
YHR141C	YNL162W	SSD	0	0.0675	0	26.37	26.91
YHR146W	YNL173C	WGD	0.8794	2.0843	0.421916	47.29	54.99
YHR155W	YNL257C	WGD	0.6397	1.8547	0.344908	51.75	53.77
YHR179W	YPL171C	SSD	0.1233	2.0144	0.0612093	39.04	49.21
YHR203C	YJR145C	WGD	0	0.0698	0	29.87	29.56
YHR205W	YPL203W	SSD	0.5833	4.0719	0.14325	51.51	50.19
YHR206W	YJR147W	WGD	0.9231	4.1516	0.222348	55.71	57.86
YHR208W	YJR148W	WGD	0.188	1.8737	0.100336	40.03	50.57
YHR218W	YLL067C	SSD	0.0134	0.0341	0.392962	61	56.99
YIL013C	YOR011W	SSD	0.2297	5.1092	0.0449581	48.59	46.25
YIL029C	YPR071W	SSD	0.1839	0.2419	0.760232	58.07	54.27
YIL035C	YOR061W	SSD	0.3288	3.9882	0.0824432	53.02	51.54
YIL078W	YKL194C	SSD	0.53	2.0475	0.258852	37.19	50.56
YIL085C	YNL029C	WGD	0.3763	4.3124	0.08726	54.96	58.7
YIL095W	YNL020C	WGD	0.458	4.4728	0.102397	48.27	52.37
YIL105C	YNL047C	WGD	0.4093	4.2548	0.0961972	50.23	54.65
YIL109C	YNL049C	WGD	0.294	4.8027	0.0612156	47.31	49.02
YIL111W	YNL052W	SSD	0.2909	1.6326	0.178182	52.31	51.1
YIL113W	YNL053W	WGD	0.5545	2.2956	0.241549	60.64	55.18
YIL114C	YNL055C	SSD	0.4207	2.2937	0.183415	51.16	41.82
YIL117C	YNL058C	WGD	0.8074	3.9237	0.205775	50.7	49.62
YIL118W	YNL090W	SSD	0.5311	3.6492	0.145539	53.52	56.7
YIL120W	YIL121W	SSD	0.2994	4.4944	0.0666162	48.84	52.72
YIL123W	YNL066W	SSD	0.2048	1.8576	0.11025	41.78	47.38
YIL126W	YOR290C	SSD	0.484	5.0058	0.0966878	48.53	49.86
YIL131C	YNL068C	WGD	0.4666	4.3519	0.107218	52.55	53.02
YIL133C	YNL069C	WGD	0.0661	0.5794	0.114084	30.64	28.76
YIL135C	YNL074C	WGD	0.8	2.1657	0.369396	55.42	54.29
YIL138C	YNL079C	WGD	0.2323	1.901	0.122199	45.01	42.44
YIL148W	YKR094C	SSD	0	0.253	0	27.77	27.95
YIL149C	YKR095W	WGD	0.8534	2.8684	0.297518	52.76	51.41
YIL151C	YKR096W	WGD	0.4591	4.9032	0.0936327	50.29	53.54
YIL156W	YKR098C	WGD	0.4842	4.6187	0.104835	56.45	52.7
YIL158W	YKR100C	WGD	0.5932	3.6521	0.162427	51.53	50.64
YIL166C	YOL163W	SSD	0.5245	3.6053	0.14548	53.44	50.95
YIL169C	YOL155C	SSD	0.2263	0.9347	0.24211	43.8	44.88
YIL172C	YJL216C	SSD	0.2712	4.3795	0.0619249	45.52	47.12
YIR013C	YLR013W	SSD	0.4798	4.2243	0.113581	49.65	58.31
YIR021W	YKL011C	WGD	0.9423	3.5182	0.267836	60.87	52.67
YIR031C	YNL117W	SSD	0.1331	2.9763	0.04472	46.89	46.65
YIR033W	YKL020C	WGD	0.5737	4.8422	0.118479	50.65	52.7
YIR035C	YIR036C	SSD	0.4594	3.8867	0.118198	45.79	60.56
YIR041W	YOR394W	SSD	0.0058	0.1124	0.0516014	29.95	37.2
YJL034W	YLR369W	SSD	0.5349	4.52	0.118341	36.23	48.31
YJL045W	YKL148C	WGD	0.0964	4.5473	0.0211994	48.74	44.56
YJL076W	YKR010C	WGD	0.8744	4.6204	0.189248	48.93	51.93
YJL079C	YKR013W	WGD	0.412	1.8435	0.223488	43.53	49.83
YJL082W	YKR018C	WGD	0.2475	4.6084	0.0537063	49.31	48.68
YJL083W	YKR019C	WGD	0.7873	4.4337	0.177572	56.4	55.46
YJL084C	YKR021W	WGD	0.5772	4.7635	0.121171	49.22	53.83
YJL098W	YKR028W	WGD	0.5376	4.8231	0.111464	54.1	49.74
YJL099W	YKR027W	WGD	0.5334	4.6727	0.114152	58.23	55.41
YJL105W	YKR029C	WGD	0.6213	4.2357	0.146682	48.77	48.76
YJL110C	YKR034W	WGD	0.5962	3.93	0.151705	50.52	52.68
YJL112W	YKR036C	WGD	0.6678	4.5278	0.147489	51.24	52.9
YJL116C	YKR042W	WGD	0.2576	1.7405	0.148003	46.05	36.31
YJL129C	YKR050W	WGD	0.4235	4.8396	0.0875072	50.76	56.43
YJL130C	YJR109C	SSD	0.371	4.9157	0.0754725	40.71	43.08
YJL133W	YKR052C	WGD	0.2123	2.1978	0.0965966	55.61	49.07
YJL134W	YKR053C	WGD	0.3931	2.2523	0.174533	55.51	53.35
YJL137C	YKR058W	WGD	0.4986	2.7967	0.178282	55.51	52.4
YJL138C	YKR059W	WGD	0	0.018	0	28.68	28.51
YJL139C	YKR061W	WGD	0.3011	4.1094	0.073271	53.69	51.16
YJL158C	YJL159W	SSD	0.2838	1.0588	0.268039	30.44	29.8
YJL160C	YKL164C	SSD	0.3676	2.2482	0.163509	46.15	31.91
YJL164C	YKL166C	WGD	0.2162	4.196	0.0515253	48.08	53.56
YJL165C	YKL168C	WGD	0.5624	4.5572	0.123409	52.33	51.68
YJL177W	YKL180W	WGD	0.0047	0.4713	0.00997242	28.82	28.11
YJL190C	YLR367W	WGD	0.0106	0.6252	0.0169546	28.01	38.17
YJL200C	YLR304C	SSD	0.3979	2.4404	0.163047	44.75	34.14
YJL214W	YJL219W	SSD	0.2881	2.0962	0.137439	46.7	51.29
YJR032W	YLR216C	SSD	0.7692	1.4417	0.533537	47.36	43.51
YJR054W	YML047C	WGD	0.5292	1.992	0.265663	54.37	59.57
YJR059W	YKL198C	SSD	0.4622	4.5967	0.10055	52.85	55.42
YJR061W	YKL201C	WGD	0.5211	4.783	0.108948	55.19	53.34
YJR066W	YKL203C	WGD	0.2591	5.6003	0.0462654	50.38	49.76
YJR091C	YPR042C	WGD	0.4469	4.8812	0.0915554	50.76	51.03
YJR127C	YML081W	WGD	0.5424	5.0435	0.107544	54.75	51.4
YJR130C	YML082W	WGD	0.3548	2.3417	0.151514	53.41	57.47
YJR150C	YJR151C	SSD	0.4011	1.4576	0.275178	40.25	44.24
YJR156C	YNL332W	SSD	0.0036	0.066	0.0545455	34.74	34.71
YKL032C	YMR072W	WGD	0.6097	3.4979	0.174305	47.86	46.12
YKL043W	YMR016C	WGD	0.6173	4.1558	0.148539	57.69	53.05
YKL046C	YMR238W	SSD	0.401	4.203	0.095408	45.57	47.17
YKL050C	YMR031C	WGD	0.8513	4.7163	0.180502	51.66	49.17
YKL062W	YMR037C	WGD	0.6565	4.4511	0.147492	47.78	54.66
YKL065C	YMR040W	WGD	0.4171	1.6062	0.259681	56.32	61
YKL068W	YMR047C	WGD	0.6343	4.7543	0.133416	46.9	52.17
YKL072W	YMR053C	WGD	0.4803	4.6391	0.103533	53.95	52.82
YKL091C	YMR079W	WGD	0.2992	2.3813	0.125646	54.09	43.88
YKL104C	YMR085W	SSD	0.291	1.9016	0.153029	40.48	49.27
YKL105C	YMR086W	WGD	0.8579	4.6976	0.182625	54.45	51.85
YKL121W	YMR102C	WGD	0.5544	4.6757	0.11857	50.08	52.67
YKL126W	YMR104C	WGD	0.2451	4.5813	0.0535001	47.74	54.43
YKL127W	YMR105C	WGD	0.147	4.4651	0.032922	48.34	42.16
YKL129C	YMR109W	WGD	0.1843	4.9427	0.0372873	50.71	45.41
YKL132C	YMR113W	WGD	0.5493	4.2697	0.128651	57.63	53.39
YKL133C	YMR115W	WGD	0.7015	2.2965	0.305465	57.29	53.57
YKL141W	YMR118C	WGD	0.5795	3.7243	0.1556	47.56	57.47
YKL187C	YLR413W	SSD	0.5296	1.6536	0.320271	56.25	49.31
YKL219W	YNR075W	SSD	0.5134	1.096	0.468431	58.14	50.8
YKL220C	YLL051C	WGD	0.6454	4.6359	0.139218	51.57	55.52
YKL224C	YPL282C	SSD	0.0139	0.1123	0.123776	30.46	37.2
YKR001C	YLL001W	SSD	0.5559	2.9671	0.187355	41.96	47.93
YKR055W	YPR165W	SSD	0.5256	3.7031	0.141935	51.44	40.22
YKR072C	YOR054C	WGD	0.4365	4.409	0.099002	58.87	55.28
YKR075C	YOR062C	WGD	0.493	3.8229	0.12896	55.52	60.23
YKR077W	YOR066W	WGD	0.8721	4.1605	0.209614	53.94	53.4
YKR078W	YOR069W	WGD	0.8295	4.2688	0.194317	54.27	52.39
YKR084C	YOR076C	WGD	0.8841	4.4345	0.199369	49.37	50.54
YKR089C	YOR081C	WGD	0.4176	4.6324	0.0901477	54.48	57.21
YLL010C	YLR019W	WGD	0.4223	4.1629	0.101444	57.59	57.81
YLL012W	YLR020C	WGD	0.3856	4.3525	0.0885928	53.32	51.84
YLL021W	YLR313C	WGD	0.7376	4.5935	0.160575	51.45	53.1
YLL039C	YLR167W	SSD	0.2973	2.5483	0.116666	38.11	27.74
YLL052C	YPR192W	SSD	0.2573	3.3588	0.0766047	50.53	48.49
YLL062C	YPL273W	SSD	0.2709	2.7069	0.100078	59.48	49.57
YLL064C	YOL161C	SSD	0.011	0.074	0.148649	27.27	26.71
YLR028C	YMR120C	WGD	0.1057	2.381	0.0443931	50.61	39.59
YLR029C	YMR121C	WGD	0.0042	0.4124	0.0101843	26.77	37.05
YLR037C	YNR076W	SSD	0.0661	0.5397	0.122475	28.42	27.27
YLR146C	YPR069C	SSD	0.4236	3.8636	0.109639	53.82	39.69
YLR174W	YNL009W	WGD	0.1759	4.2246	0.0416371	51.11	50.94
YLR178C	YLR179C	SSD	0.5769	2.8996	0.198958	51.34	43.71
YLR187W	YNL278W	WGD	0.5689	4.8095	0.118287	51.86	53.98
YLR188W	YPL270W	SSD	0.5597	4.6353	0.120747	52.71	51.9
YLR197W	YOR310C	SSD	0.4978	3.0578	0.162797	36.54	37.44
YLR229C	YNL180C	SSD	0.4362	4.7001	0.0928065	49.87	53.08
YLR237W	YOR192C	SSD	0.0716	0.7748	0.0924109	42.03	45.28
YLR249W	YNL014W	WGD	0.1041	4.8921	0.0212792	27.57	46.99
YLR260W	YOR171C	WGD	0.3525	4.5191	0.0780023	53.72	48.77
YLR264W	YOR167C	WGD	0.0273	0.5875	0.0464681	37.57	36.46
YLR270W	YOR173W	WGD	0.2471	2.211	0.111759	46.79	55.54
YLR273C	YOR178C	WGD	0.8226	1.6877	0.487409	52.55	52.34
YLR277C	YOR179C	WGD	0.5856	2.4211	0.241874	49.81	52.4
YLR284C	YOR180C	WGD	0.5187	3.9026	0.132911	57.47	56.15
YLR293C	YOR185C	WGD	0.0115	3.6629	0.00313959	31.32	43.02
YLR300W	YOR190W	WGD	0.2653	2.0388	0.130126	38.87	50.8
YLR307W	YLR308W	SSD	0.3548	1.8125	0.195752	54.09	50.85
YLR343W	YMR307W	SSD	0.498	4.3865	0.11353	49.97	36.63
YLR432W	YML056C	WGD	0.0749	1.0346	0.0723951	35.43	35.63
YLR433C	YML057W	WGD	0.2663	4.3945	0.0605985	51.07	54.78
YLR437C	YML058W	WGD	0.619	2.9666	0.208656	54.46	48.68
YLR441C	YML063W	WGD	0.0185	0.2888	0.0640582	28.89	27.47
YLR442C	YML065W	WGD	0.8226	2.2395	0.367314	48.44	50.62
YLR448W	YML073C	SSD	0.0314	0.3016	0.104111	32.09	29.86
YLR449W	YML074C	WGD	0.3045	1.557	0.195568	48.35	44.21
YLR450W	YML075C	WGD	0.3133	2.1109	0.14842	51.51	47.4
YLR456W	YPR172W	WGD	0.509	1.5816	0.321826	55.26	59.54
YLR457C	YPR174C	WGD	0.8384	2.1082	0.397685	49.35	59.14
YML085C	YML124C	WGD	0.0537	1.3032	0.0412063	41.92	44.67
YML087C	YML125C	WGD	0.4902	5.2052	0.0941751	54.78	50.05
YML100W	YMR261C	WGD	0.3715	4.9416	0.0751781	52.82	48.12
YML106W	YMR271C	WGD	0.1955	3.8046	0.0513852	42.44	50.77
YML109W	YMR273C	WGD	0.621	4.6812	0.132658	52.53	54.71
YML111W	YMR275C	WGD	0.402	4.7839	0.0840319	51.33	54.58
YML116W	YMR279C	WGD	0.3474	4.4534	0.0780078	56.12	56.28
YML118W	YMR285C	WGD	0.5186	4.2577	0.121803	55.17	50.04
YMR006C	YMR008C	SSD	0.2496	1.5672	0.159265	45.55	43.96
YMR054W	YOR270C	SSD	0.4427	4.681	0.0945738	52.53	40.34
YMR083W	YMR303C	SSD	0.165	1.6139	0.102237	40.79	32.63
YMR169C	YMR170C	SSD	0.0466	0.2476	0.188207	53.03	54.06
YMR177W	YPL224C	WGD	0.441	4.3186	0.102116	50.91	49.38
YMR180C	YPL228W	WGD	0.8945	3.9537	0.226244	53.25	47.23
YMR181C	YPL229W	WGD	0.7623	1.8834	0.404747	51.81	60.13
YMR183C	YPL232W	WGD	0.1698	3.9517	0.0429688	46.51	54.44
YMR186W	YPL240C	WGD	0.011	0.4537	0.0242451	31.35	33.13
YMR192W	YPL249C	WGD	0.6865	4.5372	0.151305	51.25	50
YMR194W	YPL249C-A	WGD	0.0171	0.5338	0.0320345	28.17	24.39
YMR198W	YPL253C	WGD	1.0325	1.9677	0.524724	55.66	56.01
YMR199W	YPL256C	WGD	0.3206	4.3264	0.0741032	54.55	54.42
YMR207C	YNR016C	WGD	0.363	5.4784	0.0662602	51.67	40.42
YMR222C	YOR280C	WGD	0.492	3.7927	0.129723	61	49.56
YMR230W	YOR293W	SSD	0.0141	0.233	0.060515	26.02	25.5
YMR233W	YOR295W	WGD	0.6916	4.1085	0.168334	53.51	53.07
YMR237W	YOR299W	WGD	0.3556	4.6843	0.0759132	53.11	58.44
YMR242C	YOR312C	WGD	0	0.2653	0	30.83	30.57
YMR243C	YOR316C	WGD	0.2989	4.2516	0.0703029	44.98	52.83
YMR246W	YOR317W	WGD	0.303	4.4575	0.0679753	46.96	45.26
YMR253C	YPL264C	SSD	0.2829	3.9644	0.0713601	51.69	52.26
YMR322C	YOR391C	SSD	0.0038	0.0336	0.113095	52.75	53.97
YMR323W	YOR393W	SSD	0.0022	0.0265	0.0830189	54.91	54.67
YNL018C	YNL034W	SSD	0.0159	0.0328	0.484756	57.68	58.35
YNL019C	YNL033W	SSD	0.0017	0	0	55.32	55.22
YNL037C	YOR136W	SSD	0.5334	2.4319	0.219335	44.98	43.42
YNL064C	YNL077W	SSD	0.6229	4.0807	0.152645	39.77	57.29
YNL087W	YOR086C	WGD	0.3882	5.0314	0.0771555	50.79	45.94
YNL093W	YOR089C	WGD	0.3414	3.7275	0.0915895	50.32	54.59
YNL095C	YOR092W	WGD	0.316	4.553	0.0694048	52.9	48.45
YNL096C	YOR096W	WGD	0.0652	0.5634	0.115726	33.48	29.66
YNL098C	YOR101W	WGD	0.3438	3.9329	0.0874164	48.09	53.7
YNL104C	YOR108W	WGD	0.1191	1.3565	0.0877995	43.47	44.28
YNL106C	YOR109W	WGD	0.3124	4.9161	0.0635463	51.52	48.77
YNL108C	YOR110W	WGD	0.3421	1.9671	0.173911	52.42	48.87
YNL231C	YNL264C	SSD	0.4774	4.0467	0.117973	43.11	48.4
YNL283C	YOL105C	SSD	0.5716	1.1761	0.486013	54.7	51.83
YNL293W	YOL112W	WGD	0.4361	4.3441	0.100389	58.81	55.62
YNL298W	YOL113W	WGD	0.4058	4.5058	0.0900617	51.53	53.56
YNL299W	YOL115W	WGD	0.371	4.3427	0.0854307	53.49	52.14
YNL301C	YOL120C	SSD	0	0.2306	0	28.1	26.07
YNL302C	YOL121C	WGD	0.0032	0.2065	0.0154964	27.3	26.57
YNL307C	YOL128C	WGD	0.5688	4.1535	0.136945	50.27	55.14
YNR060W	YOR381W	SSD	0.3378	4.6587	0.0725095	49.25	50.92
YOL055C	YPL258C	SSD	0.0731	1.1611	0.0629575	43.2	51.41
YOL119C	YOR306C	SSD	0.6286	4.4157	0.142356	50.16	52.12
YOR162C	YOR172W	SSD	0.5315	4.698	0.113133	51.03	53.56
YOR204W	YPL119C	WGD	0.2183	4.5036	0.0484723	38.15	51.67
YOR222W	YPL134C	WGD	0.3043	1.6827	0.18084	48.63	52.58
YOR226C	YPL135W	WGD	0.1721	3.5722	0.0481776	46.95	49.89
YOR227W	YPL137C	WGD	0.4698	4.9719	0.094491	50.87	50.08
YOR229W	YOR230W	SSD	0.264	2.2605	0.116788	50.82	44.13
YOR231W	YPL140C	WGD	0.312	4.3228	0.0721754	54.86	53.65
YOR233W	YPL141C	WGD	0.5	4.6534	0.107448	53.71	50.61
YOR234C	YPL143W	SSD	0.0044	0.3976	0.0110664	30.21	29.04
YOR237W	YPL145C	WGD	0.2367	1.4808	0.159846	46.77	41.72
YOR256C	YPL176C	WGD	0.5006	4.6569	0.107496	49.53	56.93
YOR389W	YPL277C	SSD	0.05	0.117	0.42735	54.03	53.91
YOR390W	YPL279C	SSD	0.0036	0.0169	0.213018	52.61	52.2
